# Supplementary material for: Real-World Prevalence and Tolerability of Immune-Related Adverse Events in Older Adults with Non-Small Cell Lung Cancer: A Multi-Institutional Retrospective Study
Source: Cancers (Basel). 2024 Jun 6;16(11):2159. doi: 10.3390/cancers16112159 (PMC11172377; doi:10.3390/cancers16112159)
Supplement: Supplementary file 1 [file cancers-16-02159-s001.zip]

Archive with 1 entries (1 files):
- cancers-3020782-supplementary.pdf
